# Supplementary material for: Oxidative Stress Can Be Attenuated by 4-PBA Caused by High-Fat or Ammonia Nitrogen in Cultured Spotted Seabass: The Mechanism Is Related to Endoplasmic Reticulum Stress
Source: Antioxidants (Basel). 2022 Jun 28;11(7):1276. doi: 10.3390/antiox11071276 (PMC9312264; doi:10.3390/antiox11071276)
Supplement: Supplementary file 1 [file antioxidants-11-01276-s001.zip]

Archive with 1 entries (1 files):
- antioxidants-1772451-supplementary.pdf
